# Supplementary material for: Apolipoprotein A-IV Has Bi-Functional Actions in Alcoholic Hepatitis by Regulating Hepatocyte Injury and Immune Cell Infiltration
Source: Int J Mol Sci. 2022 Dec 30;24(1):670. doi: 10.3390/ijms24010670 (PMC9820766; doi:10.3390/ijms24010670)
Supplement: Supplementary file 1 [file ijms-24-00670-s001.zip]

Archive with 1 entries (1 files):
- ijms-1980349-supplementary.pdf
